# Supplementary material for: Molecular insights into the gating mechanisms of voltage-gated calcium channel CaV2.3
Source: Nat Commun. 2023 Jan 31;14:516. doi: 10.1038/s41467-023-36260-2 (PMC9889812; doi:10.1038/s41467-023-36260-2)
Supplement: Supplementary file 4 — Source Data [file 41467_2023_36260_MOESM4_ESM.zip]

Archive with 6 entries (5 files):
- Source Data Files/
- Source Data Files/Source_Data_1-Supplementary_Figure_1b.jpg
- Source Data Files/Source_Data_2-VSD_Figure_2.xlsx
- Source Data Files/Source_Data_3-CSI_Figure_3-4.xlsx
- Source Data Files/Source_Data_4-OSI_Figure_5.xlsx
- Source Data Files/Source_Data_5-Supplementary_Information.xlsx
