# Supplementary material for: Molecular insights into the gating mechanisms of voltage-gated calcium channel CaV2.3
Source: Nat Commun. 2023 Jan 31;14:516. doi: 10.1038/s41467-023-36260-2 (PMC9889812; doi:10.1038/s41467-023-36260-2)
Supplement: Supplementary file 4 — Source Data [file 41467_2023_36260_MOESM4_ESM.zip › Source Data Files/Source_Data_2-VSD_Figure_2.xlsx]

## Sheet: Figure 2b
Voltage (mV)	CaV2.3 WT														VSDII-4Q							CaV2.3-4G
-60	-1.47624e-06	0.000838	0.001369	0.003956	0.010599	0.001737	0.005053	0.002236	0.001863	0.005296	0.006068	0.003621	0.003164	0.001562	0.005027	-0.00257	-0.0032	-0.00129	0.006563	-0.00129	-0.00049	0.00271	0.011747	0.004952	0.001271	0.001547	0.007277	0.00426	0.002205	0.0091	0.005052	0.002875
-55	-0.000155572	0.000772	0.001101	0.003607	0.009958	-0.00221	0.005892	0.002774	0.001957	0.004241	0.00808	0.004089	0.002949	0.002138	0.004453	-0.0027	-0.00397	-0.00123	0.001025	-0.0014	6.91e-05	0.003386	0.015023	0.007048	0.001221	0.000739	0.007148	0.004489	0.004551	0.011495	0.005532	0.002291
-50	-0.000605666	0.000684	0.001427	0.002541	0.013221	-0.00014	0.007527	0.000216	0.001704	0.004918	0.009207	0.003551	0.004153	0.001789	0.005514	-0.00288	-0.0038	-0.00094	0.007053	-0.00148	0.000634	0.002763	0.017365	0.005609	0.001269	0.00065	0.010816	0.002999	0.00476	0.010539	0.003624	0.002675
-45	-0.000873592	0.000659	0.000968	0.007214	0.011927	-0.00015	-0.0106	0.002727	0.002044	0.007343	0.0095	0.003095	0.003785	0.002361	0.008477	-0.00251	-0.00296	0.000597	0.007918	-0.00017	0.002598	0.000446	0.016735	0.00529	0.001566	0.000323	0.013005	0.004623	0.006023	0.013521	0.004647	0.003318
-40	-0.000812284	0.000451	0.002101	0.007829	0.01301	0.001977	0.009562	0.001074	0.00351	0.007442	0.006928	0.003231	0.004504	0.002332	0.009642	-0.00241	-0.00091	0.004805	0.008784	0.002444	0.008794	0.003005	0.021977	0.000714	0.001695	0.000288	0.012116	0.004961	0.007029	0.010728	0.004425	0.00272
-35	-0.00123979	0.000954	0.002703	0.009317	0.020868	0.001367	0.015104	0.001715	0.004235	0.011377	0.008747	0.006643	0.004952	0.003517	0.013779	-0.0004	0.007195	0.017622	0.012147	0.007902	0.020121	0.002361	0.024153	0.002451	0.002339	0.000618	0.013447	0.006393	0.006647	0.01671	0.006185	0.001754
-30	-0.00116647	0.001988	0.006351	0.010935	0.022057	0.004604	0.021435	0.00307	0.008737	0.01295	0.01796	0.015301	0.008334	0.00604	0.027983	0.00481	0.026877	0.04625	0.031731	0.027115	0.048333	0.00336	0.024327	0.004071	0.002712	0.001579	0.001277	0.00965	0.010266	0.017764	0.005649	0.004161
-25	0.000415144	0.005513	0.016415	0.016252	0.027593	-0.0142	0.033777	0.009486	0.01964	0.012825	0.03544	0.031185	0.015394	0.012421	0.06294	0.015694	0.079513	0.115243	0.066549	0.069031	0.118406	0.009058	0.027408	0.008036	0.006278	0.003748	0.016238	0.018622	0.013074	0.022534	0.00349	0.004539
-20	0.00888327	0.017706	0.045027	0.026185	0.046103	0.025285	0.06784	0.044345	0.047565	0.028407	0.069722	0.079645	0.036018	0.031916	0.145541	0.046718	0.208889	0.262469	0.154629	0.168265	0.280036	0.021138	0.035302	0.002534	0.013375	0.011754	0.017593	0.0389	0.017363	0.034127	0.009825	0.009724
-15	0.0345279	0.05167	0.113201	0.056264	0.071648	0.084221	0.149695	0.109534	0.124638	0.077694	0.133512	0.176771	0.080438	0.07896	0.288923	0.126119	0.418839	0.475549	0.304159	0.355887	0.507856	0.060652	0.044371	0.033905	0.036526	0.038821	0.032672	0.092139	0.039617	0.07271	0.025348	0.022312
-10	0.105287	0.142496	0.243265	0.114112	0.151358	0.195483	0.308189	0.257648	0.267743	0.175925	0.271147	0.339699	0.200348	0.195359	0.444551	0.299218	0.655053	0.687404	0.456439	0.648496	0.729851	0.152674	0.073824	0.083005	0.09968	0.103614	0.066446	0.203604	0.087781	0.116735	0.064605	0.063585
-5	0.276135	0.377411	0.468768	0.264059	0.312831	0.396405	0.548801	0.474425	0.489561	0.346505	0.470968	0.556405	0.413175	0.400995	0.739932	0.581995	0.848053	0.828475	0.686241	0.842101	0.876329	0.337014	0.143404	0.18892	0.261751	0.238776	0.140962	0.377402	0.197434	0.298235	0.155034	0.156112
0	0.561041	0.723103	0.722159	0.500524	0.521331	0.637056	0.735409	0.710693	0.697354	0.592343	0.710161	0.741668	0.671745	0.673349	0.918042	0.833766	0.951701	0.92529	0.84016	0.941031	0.948427	0.55866	0.277549	0.365328	0.537948	0.469006	0.281891	0.604185	0.394026	0.51971	0.314171	0.34319
5	0.805268	0.92182	0.908593	0.734106	0.757981	0.867263	0.875918	0.847502	0.866017	0.835005	0.867491	0.867235	0.861365	0.85388	0.994578	0.970376	0.99333	0.967971	0.927969	0.98305	0.99899	0.77712	0.499453	0.578319	0.792706	0.722187	0.486454	0.774387	0.624389	0.696239	0.550906	0.561591
10	0.942218	0.988787	0.963344	0.876253	0.905986	0.949446	0.951331	0.907451	0.954623	0.963726	0.919425	0.951959	0.960242	0.965677	1	0.995925	0.997902	1	0.993937	1	1	0.896899	0.727931	0.780159	0.935543	0.884717	0.700682	0.889452	0.811711	0.849801	0.767395	0.783337
15	0.978469	1.0061	1	0.952763	0.981421	0.985898	0.995773	1	1	0.997182	0.999975	1	0.997329	0.999607	0.958263	0.994737	1	0.993338	0.978824	0.985834	0.947668	0.954546	0.880414	0.9089	0.985615	0.965815	0.852754	0.970901	0.937971	0.930557	0.917348	0.920165
20	1	1	0.998191	1	1	1	1	0.954606	0.996848	1	1	0.98904	1	1	0.948076	1	0.95029	0.996787	1	0.990662	0.929555	1	1	1	1	1	0.9537	1	0.992764	0.941408	1	0.986497
Voltage (mV)	CaV2.3 WT									VSDII-4Q							CaV2.3-4G
-100	0.863536	1	1	0.975517	1	0.994384	1	0.993077	1	1	1	1	1	1	1	0.994725	0.879925	1	1	0.991876	0.980887	0.982261	0.896385	0.97919	1
-95	0.898335	0.956543	0.981793	1	0.97286	1	0.930648	0.963848	0.987024	0.948182	0.977089	0.966145	0.944422	0.905348	0.978838	0.967499	0.89082	0.946695	0.982153	1	1	1	0.943996	1	0.892365
-90	0.896745	0.940764	0.998531	0.995294	0.954618	0.967044	0.885871	0.999937	0.952612	0.837693	0.948086	0.919817	0.867378	0.893594	0.941543	1	0.91893	0.97579	0.969154	0.992047	0.911435	0.979443	0.989392	0.947089	0.921944
-85	0.959189	0.935972	0.973086	0.990862	0.934162	0.914036	0.868895	1	0.932157	0.749804	0.884503	0.869306	0.762852	0.756122	0.92173	0.918802	0.969027	1.03253	0.994405	0.977082	0.954257	0.976669	1	0.936507	0.911843
-80	1	0.932816	0.92807	0.959866	0.911158	0.883912	0.842913	0.97782	0.935249	0.654868	0.853621	0.832817	0.630783	0.676734	0.875357	0.861898	0.984365	1.00567	0.961751	0.954678	0.947986	0.954114	0.972641	0.946997	0.907026
-75	0.992328	0.899434	0.870349	0.912061	0.877043	0.845015	0.8185	0.98588	0.87531	0.51323	0.749022	0.743051	0.441612	0.517498	0.786566	0.762295	1	0.969959	0.926344	0.904909	0.894784	0.913317	0.883277	0.898761	0.916579
-70	0.938455	0.873253	0.838097	0.833566	0.824887	0.794885	0.763189	0.974348	0.77598	0.363623	0.658092	0.648869	0.279314	0.344213	0.664806	0.558228	0.962674	0.910507	0.89765	0.821011	0.884791	0.820784	0.7987	0.898091	0.870841
-65	0.81412	0.77098	0.748823	0.690217	0.722407	0.712913	0.672531	0.913133	0.578635	0.211836	0.559293	0.516447	0.158053	0.199782	0.506395	0.376026	0.853922	0.858179	0.635333	0.647238	0.82569	0.666336	0.805093	0.878253	0.77218
-60	0.613242	0.620249	0.586628	0.483548	0.565581	0.586289	0.551062	0.82675	0.390822	0.130457	0.419916	0.375535	0.084393	0.075562	0.34234	0.227485	0.703203	0.699587	0.611432	0.438755	0.776784	0.4542	0.643903	0.784208	0.629376
-55	0.385722	0.434756	0.425133	0.294231	0.367799	0.448371	0.366259	0.658172	0.241328	0.062528	0.303235	0.249783	0.048195	0.018719	0.217577	0.15786	0.487212	0.556473	0.448165	0.275552	0.604378	0.273935	0.544503	0.658312	0.439062
-50	0.226204		0.246223	0.164272	0.200369	0.307371	0.266713	0.482082	0.127448	0.023354	0.146551	0.158739	0.030658	0.009899	0.152562	0.120439	0.289293	0.431012	0.300049	0.174141	0.474351	0.137657	0.396671	0.480963	0.260911
-45	0.120886		0.130805		0.103517	0.198241	0.17756	0.307169	0.077881	0.000687	0.114433	0.11011	0.021228	0.011256	0.099871	0.093167	0.153454	0.330643	0.200298	0.113451		0.080014	0.277102	0.323806	0.202301
-40	0.068049		0.08228		0.069793	0.138373	0.118882	0.20693	0.055496	0.008561	0.071801	0.078533	0.019556	0.005358	0.067533	0.079164	0.088233	0.294972	0.148541	0.092962		0.002057	0.224059	0.230667	0.169387
-35	0.047363		0.054555		0.048009	0.104117	0.094032		0.029899	0.005107	0.051278	0.060705	0.016538	-0.00348	0.047112	0.077991	0.053069		0.127026	0.076082		-0.01015	0.194271	0.165021
-30	0.034158		0.047325		0.035874	0.085736	0.072652		0.025797	0.007715	0.035037	0.045751	0.014602	0.020122	0.034915	0.058703	0.040186		0.127245	0.059035		-0.00408	0.194303	0.12619
-25	0.024147		0.033585		0.028855	0.074346	0.06841		0.010899	-0.03851		0.035057	0.012259	0.009918	0.028		0.031697		0.097501	0.049317		-0.0125	0.157526	0.109868
-20	0.018434		0.033643		0.022321	0.059799	0.053662		0.012117	-0.01062		0.031419		0.002155	0.023536		0.024115		0.087289	0.028917		-0.04283		0.094993
-15	0.013053		0.021748		0.01337	0.043492	0.03513		-0.00399	-0.00685		0.025145		-0.00216	0.018203		0.016662		0.074893	0.003721				0.090221

## Sheet: Figure 2c
Voltage (mV)	CaV2.3 WT								VSDII-4Q							CaV2.3-4G
-60	-0.49212	0.000632	-0.3939	-0.65172	-0.4847	-0.49309	-0.86134	-0.89361	-0.30751	1.30611	0.829668	0.321093	-0.8543	0.240743	0.080967	-0.36789	-0.81772	-0.49288	-0.33845	-0.80311	-0.40304	-0.44524
-55	-0.42069	0.06334	-0.34617	-0.61956	-1.06492	-0.37618	-0.74977	-0.79655	-0.25976	1.30572	0.98136	0.289561	-0.12583	0.248228	-0.01095	-0.72539	-0.76306	-0.49528	-0.31742	-1.53021	-0.92899	-0.33727
-50	-0.45992	0.234609	-0.29143	-0.78054	-1.08702	-0.46806	-0.50207	-1.00693	-0.30608	1.32827	0.888234	0.210726	-0.83347	0.250511	-0.09572	-0.72084	-1.10779	-0.3149	-0.43738	-0.86697	-0.60572	-0.37391
-45	-0.46691	0.32111	-0.26649	-0.75456	-1.02778	-0.3003	-1.3424	-0.86306	-0.44734	1.09489	0.657101	-0.1273	-0.87198	0.027157	-0.37338	-0.87011	-1.27793	-0.45986	-0.29064	-1.27812	-0.52944	-0.44067
-40	-0.45937	0.283224	-0.17272	-0.95962	-1.42224	-0.61996	-1.38726	-0.89737	-0.4823	0.999798	0.189508	-0.9665	-0.91307	-0.37443	-1.19415	-0.9599	-1.1326	-0.46703	-0.25371	-1.11865	-0.4276	-0.34095
-35	-0.61487	0.407695	-0.34561	-0.83678	-3.17583	-0.75364	-1.54578	-1.36039	-0.65123	0.158169	-1.41452	-3.31556	-1.18915	-1.14838	-2.56877	-0.8443	-1.19753	-0.56969	-0.16396	-1.01389	-0.93554	-0.20646
-30	-0.51096	0.359536	-0.67645	-0.87481	-5.71529	-1.65417	-1.71896	-1.36278	-1.24718	-1.79884	-4.96111	-8.19013	-2.90855	-3.71312	-5.81922	-1.23302	-0.10868	-0.81245	-0.19225	1.08271	-1.12427	-0.45956
-25	-0.54605	-0.11974	-1.75736	-0.93455	-13.4379	-3.99772	-2.4074	-1.6103	-2.60807	-5.54397	-13.7182	-18.9769	-5.62654	-8.87161	-13.3889	-1.47421	-1.29279	-1.46757	-0.18358	-1.02141	-1.76219	-0.46666
-20	-1.04398	-2.38656	-5.26473	-1.42144	-28.0646	-10.3088	-3.62568	-2.52432	-5.63758	-15.331	-33.407	-39.9688	-12.0729	-19.7675	-29.5525	-1.83622	-1.32129	-2.86602	-0.91748	-3.3642	-3.45744	-0.92894
-15	-1.90405	-8.615	-14.256	-2.07361	-48.5062	-23.9313	-7.19598	-3.65416	-10.3528	-38.6931	-61.7196	-66.839	-21.5794	-39.1198	-49.1772	-3.88496	-2.28702	-6.18158	-2.63333	-9.76664	-8.39642	-1.96861
-10	-3.63759	-24.2443	-36.2616	-3.64272	-65.5643	-47.4409	-13.4929	-7.21687	-14.7169	-85.4307	-88.7446	-91.6105	-29.3544	-65.8505	-65.1926	-7.96309	-4.30576	-12.6227	-5.69828	-20.8622	-18.0417	-5.13547
-5	-7.26683	-58.0943	-87.9536	-6.36916	-71.6247	-83.6247	-28.6636	-13.7851	-22.4262	-154.202	-104.588	-100.075	-39.4083	-77.5125	-71.7956	-16.4598	-8.49439	-21.462	-13.9252	-36.2762	-33.5866	-11.4628
0	-12.0414	-107.151	-152.688	-9.94631	-68.4652	-117.661	-49.6347	-21.0881	-25.3335	-203.208	-105.263	-99.7756	-42.5672	-78.5065	-70.8714	-30.0528	-15.634	-31.1276	-25.741	-53.9871	-49.8113	-22.6321
5	-16.6397	-137.39	-175.315	-13.6965	-61.7026	-133.678	-65.6092	-27.9999	-24.5943	-215.65	-98.0827	-90.3342	-40.9767	-74.0696	-66.8018	-43.0207	-24.7422	-35.8801	-40.529	-63.9359	-57.9207	-32.8339
10	-18.9595	-142.383	-166.501	-15.7563	-50.8567	-125.637	-69.347	-30.1826	-21.8986	-200.306	-85.8974	-81.885	-37.1312	-66.7257	-59.2349	-50.595	-32.3256	-36.4383	-47.4989	-63.9876	-57.5893	-40.009
15	-18.8125	-129.01	-147.902	-16.3526	-41.0831	-115.357	-65.6045	-28.8881	-18.2329	-179.604	-73.6134	-69.3001	-30.1093	-57.5082	-49.118	-50.7998	-35.2244	-34.6244	-47.1641	-58.5558	-50.8408	-40.1023
20	-17.0728	-111.811	-125.345	-15.1248	-31.5737	-98.738	-59.1803	-25.9153	-15.1375	-159.29	-58.4217	-57.1527	-23.8936	-49.2783	-40.8661	-47.0551	-34.9286	-30.2864	-42.114	-51.8433	-42.3549	-35.6636
25	-13.9806	-91.4718	-102.072	-12.2432	-23.1067	-82.8032	-48.1239	-22.5524	-12.3856	-138.031	-46.1156	-46.0276	-15.7042	-40.0733	-33.8507	-39.9315	-31.7772	-24.4591	-36.4333	-42.1682	-32.8493	-28.6452
30	-11.1957	-70.7715	-81.0926	-9.9478	-15.2263	-66.198	-38.6059	-18.8912	-9.57352	-116.902	-34.265	-35.5082	-9.98323	-32.5165	-25.7644	-32.6597	-26.3829	-18.9216	-29.2386	-33.9471	-24.6406	-20.9697
35	-7.58151	-52.0964	-61.6133	-7.72447	-8.32183	-51.5325	-30.0843	-15.0827	-7.17154	-97.1282	-23.4111	-26.7642	-3.59595	-24.4109	-19.0622	-24.674	-21.8995	-14.3193	-21.6343	-24.8956	-17.3082	-13.3817
40	-4.79773	-35.8634	-44.3731	-5.48345	-0.18156	-37.6927	-26.5101	-11.568	-5.25792	-78.2091	-13.7962	-19.2881	1.35087	-18.4531	-14.5305	-17.6757	-17.0908	-10.3985	-14.7452	-16.2764	-10.9246	-6.16886
45	-2.27591	-21.6898	-30.724	-3.6724	2.69444	-26.1766	-19.2387	-9.06283	-3.04223	-59.1486	-7.37839	-14.1127	7.53117	-13.4813	-10.263	-11.6433	-13.1353	-6.95496	-9.80887	-9.26037	-4.95728	0.757877
50	0.386594	-9.70056	-18.2133	-1.93378	5.05653	-16.9641	-13.9497	-6.39542	-0.87463	-41.6936	-2.22223	-9.37419	14.5056	-9.64134	-6.92739	-6.96243	-9.80376	-4.21356	-4.49997	-3.69967	-0.90693	8.40524
