# Supplementary material for: Molecular insights into the gating mechanisms of voltage-gated calcium channel CaV2.3
Source: Nat Commun. 2023 Jan 31;14:516. doi: 10.1038/s41467-023-36260-2 (PMC9889812; doi:10.1038/s41467-023-36260-2)
Supplement: Supplementary file 4 — Source Data [file 41467_2023_36260_MOESM4_ESM.zip › Source Data Files/Source_Data_3-CSI_Figure_3-4.xlsx]

## Sheet: Figure 3c 4b 4g
Voltage (mV)	CaV2.3 WT														CaV2.3-W/Q								CaV2.3-RK/A							delta-w-helix							delta-pre-w-helix							delta-pre-w/w-helix
-60	-1.47624e-06	0.000838	0.001369	0.003956	0.010599	0.001737	0.005053	0.002236	0.001863	0.005296	0.006068	0.003621	0.003164	0.001562	0.009503	0.001498	0.001486	0.001636	0.005664	0.007864	0.004562	0.012303	0.006011	0.025819	0.003232	0.018225	0.002696	0.004194	0.001032	0.003831	-0.00223	0.006855	0.003091	-0.00054	0.001104	0.012006	0.007145	0.017971	0.002434	0.001088	0.00257	0.000902	0.014965	0.001103	0.01181	0.004619	0.052224	0.015677	0.003183
-55	-0.000155572	0.000772	0.001101	0.003607	0.009958	-0.00221	0.005892	0.002774	0.001957	0.004241	0.00808	0.004089	0.002949	0.002138	0.009154	-0.00139	0.001607	0.002005	0.005984	0.007419	0.002667	0.014999	0.007955	0.013413	0.003378	0.014988	0.003112	0.00419	0.001346	0.004222	-0.00189	0.006376	0.003226	0.000266	0.001055	0.005472	0.005004	0.017971	0.001179	0.001003	0.002492	0.001078	0.014794	0.001104	0.017328	0.004901	0.063821	0.017624	0.004296
-50	-0.000605666	0.000684	0.001427	0.002541	0.013221	-0.00014	0.007527	0.000216	0.001704	0.004918	0.009207	0.003551	0.004153	0.001789	0.00882	-0.00393	0.001745	0.002764	0.004253	0.010419	0.004252	0.017297	0.007437	0.014639	0.004116	0.019716	0.002853	0.004767	0.000572	0.004556	-0.00326	0.003612	0.002891	0.000596	0.001536	0.005331	0.006006	0.017229	0.002471	0.001191	0.002021	0.000381	0.004975	0.000903	0.014672	0.006485	0.058261	0.014937	0.004578
-45	-0.000873592	0.000659	0.000968	0.007214	0.011927	-0.00015	-0.0106	0.002727	0.002044	0.007343	0.0095	0.003095	0.003785	0.002361	0.007491	-0.00397	0.001538	0.002807	0.00547	0.009899	0.003143	0.010394	0.008759	0.015885	0.004543	0.014907	0.003694	0.005237	0.00072	0.00586	-0.00451	-0.00248	0.00394	0.000891	0.002403	0.005149	0.006104	0.021481	0.001582	0.000679	0.003946	0.000687	0.012589	-0.00011	0.012775	0.004731	0.056197	0.020863	0.001556
-40	-0.000812284	0.000451	0.002101	0.007829	0.01301	0.001977	0.009562	0.001074	0.00351	0.007442	0.006928	0.003231	0.004504	0.002332	0.011562	-0.00406	0.001554	0.002782	0.003626	0.012673	0.003756	0.016938	0.010279	0.021599	0.005075	0.024453	0.005424	0.007361	-0.00026	0.006604	-0.00572	0.00435	0.005277	0.000591	0.002326	0.007175	0.006783	0.017448	0.002267	0.001014	0.003242	0.001029	0.017928	0.000447	0.002176	0.004339	0.07053	0.024673	0.003826
-35	-0.00123979	0.000954	0.002703	0.009317	0.020868	0.001367	0.015104	0.001715	0.004235	0.011377	0.008747	0.006643	0.004952	0.003517	0.01232	-0.00547	0.002929	0.004727	0.004179	0.017122	0.004601	0.027203	0.011853	0.025059	0.005399	0.023291	0.005441	0.010322	0.000566	0.008864	-0.00816	0.005173	0.006136	0.001806	0.003572	0.008797	0.006934	0.029409	0.00305	0.000899	0.006783	0.000362	0.025972	0.000812	-0.00085	0.00709	0.054796	0.028377	0.000742
-30	-0.00116647	0.001988	0.006351	0.010935	0.022057	0.004604	0.021435	0.00307	0.008737	0.01295	0.01796	0.015301	0.008334	0.00604	0.018266	-0.00488	0.007648	0.009249	0.006568	0.026434	0.00617	0.025695	0.012341	0.042454	0.007198	0.035821	0.007469	0.017362	0.001232	0.012971	-0.00463	0.014814	0.008491	0.005843	0.008301	0.01102	0.008428	0.032184	0.004068	0.005773	0.011788	0.000892	0.042482	0.005386	0.008884	0.010327	0.103525	0.047259	-0.01029
-25	0.000415144	0.005513	0.016415	0.016252	0.027593	-0.0142	0.033777	0.009486	0.01964	0.012825	0.03544	0.031185	0.015394	0.012421	0.028789	-6.4e-05	0.017902	0.020442	0.013796	0.051778	0.010416	0.038147	0.032811	0.051528	0.005413	0.040912	0.013445	0.033565	0.004955	0.025348	0.01227	0.026584	0.016654	0.01871	0.01755	0.022815	0.022949	0.04207	0.015319	0.011123	0.02728	0.005608	0.067807	0.019516	0.004785	0.019734	0.106324	0.075559	0.023137
-20	0.00888327	0.017706	0.045027	0.026185	0.046103	0.025285	0.06784	0.044345	0.047565	0.028407	0.069722	0.079645	0.036018	0.031916	0.050086	0.020568	0.042569	0.054773	0.054626	0.100116	0.021814	0.056884	0.079805	0.121362	0.013884	0.07552	0.029585	0.077046	0.015214	0.067008	0.040298	0.066697	0.042678	0.053187	0.048525	0.046273	0.036396	0.076831	0.036033	0.040342	0.064096	0.016295	0.109983	0.059977	0.044117	0.047548	0.192972	0.152598	0.066051
-15	0.0345279	0.05167	0.113201	0.056264	0.071648	0.084221	0.149695	0.109534	0.124638	0.077694	0.133512	0.176771	0.080438	0.07896	0.109059	0.074412	0.1001	0.130914	0.147093	0.213221	0.049529	0.100195	0.17367	0.259913	0.034057	0.137482	0.077002	0.162479	0.046809	0.152998	0.118293	0.163751	0.113781	0.13128	0.127419	0.111587	0.108615	0.14569	0.094547	0.109326	0.158291	0.0487	0.230537	0.156433	0.092838	0.100466	0.305081	0.282577	0.171995
-10	0.105287	0.142496	0.243265	0.114112	0.151358	0.195483	0.308189	0.257648	0.267743	0.175925	0.271147	0.339699	0.200348	0.195359	0.225538	0.208394	0.223482	0.300464	0.288172	0.373836	0.114402	0.126226	0.321171	0.4265	0.0811	0.233164	0.182656	0.322659	0.124603	0.317719	0.281012	0.326952	0.243206	0.304914	0.276883	0.238046	0.239432	0.272682	0.214177	0.285899	0.348267	0.124897	0.397716	0.336481	0.19668	0.229918	0.465305	0.467718	0.351251
-5	0.276135	0.377411	0.468768	0.264059	0.312831	0.396405	0.548801	0.474425	0.489561	0.346505	0.470968	0.556405	0.413175	0.400995	0.439365	0.443346	0.434371	0.577582	0.515993	0.583949	0.25126	0.212062	0.529084	0.619216	0.183199	0.418714	0.386595	0.537021	0.322968	0.534526	0.517722	0.549039	0.472856	0.546279	0.498237	0.438648	0.437292	0.44289	0.410602	0.563538	0.608661	0.31457	0.613855	0.589318	0.390714	0.443387	0.611627	0.680549	0.541997
0	0.561041	0.723103	0.722159	0.500524	0.521331	0.637056	0.735409	0.710693	0.697354	0.592343	0.710161	0.741668	0.671745	0.673349	0.619263	0.709705	0.663633	0.798395	0.720886	0.75969	0.466642	0.467452	0.766703	0.774786	0.374976	0.572693	0.605898	0.735022	0.606144	0.753045	0.73385	0.729392	0.700845	0.771888	0.704368	0.683554	0.689021	0.669582	0.649877	0.805582	0.813177	0.592027	0.79295	0.788827	0.606266	0.673827	0.808476	0.86832	0.739517
5	0.805268	0.92182	0.908593	0.734106	0.757981	0.867263	0.875918	0.847502	0.866017	0.835005	0.867491	0.867235	0.861365	0.85388	0.836434	0.855076	0.862387	0.934007	0.841372	0.859921	0.697658	0.723323	0.892425	0.862309	0.58519	0.764302	0.791736	0.894723	0.818249	0.894819	0.861694	0.888919	0.880162	0.918762	0.849234	0.842983	0.840436	0.838042	0.821695	0.939339	0.932956	0.797156	0.908189	0.920957	0.752362	0.851922	0.892343	0.947753	0.866723
10	0.942218	0.988787	0.963344	0.876253	0.905986	0.949446	0.951331	0.907451	0.954623	0.963726	0.919425	0.951959	0.960242	0.965677	0.938828	0.9731	0.965988	0.986861	0.921039	0.942395	0.863797	0.881113	0.963683	0.926088	0.805778	0.889207	0.92613	0.96183	0.931453	0.984334	0.950064	0.936311	0.984351	1	0.94071	0.89737	0.948662	0.925523	0.909907	1	0.980247	0.91619	0.953752	0.97709	0.892321	0.942342	0.93523	0.99535	0.942183
15	0.978469	1.0061	1	0.952763	0.981421	0.985898	0.995773	1	1	0.997182	0.999975	1	0.997329	0.999607	0.999998	1	0.997078	1	0.974182	0.979082	0.947188	1	0.963022	0.994573	0.909868	0.999386	0.968156	0.992353	0.976664	1	0.984326	1	1	0.993467	0.980718	0.96641	1	0.994556	0.9817	0.991045	0.99162	0.974251	0.998407	0.99817	1	0.967123	1	0.957593	1
20	1	1	0.998191	1	1	1	1	0.954606	0.996848	1	1	0.98904	1	1	0.958639	0.969875	1	0.996338	0.999999	0.999997	1	0.902576	1	1	1	1	1	1	1	0.993213	1	0.999462	0.986988	0.996717	1	1	0.884069	1	1	0.974891	1	1	1	1	0.956294	1	0.908706	1	0.999928
[truncated: 16 more columns]

## Sheet: Figure 3d 4c 4h
Voltage (mV)	CaV2.3 WT									CaV2.3-W/Q									CaV2.3-RK/A										delta-w-helix								delta-pre-w-helix							delta-pre-w/w-helix
-100	0.863536	1	1	0.975517	1	0.994384	1	0.993077	1	1	1	0.948602	0.90661	1	0.9531	0.99269	0.94334	0.98191	0.982927	0.998445	0.914269	0.796695	1	0.832807	1	0.960398	0.947863	1	0.988754	0.966063		0.883276		0.904076	1	0.966732	1	1	1	0.992145	0.995201	1	1	1	0.984132	0.958019	0.985026	0.830677	0.842745
-95	0.898335	0.956543	0.981793	1	0.97286	1	0.930648	0.963848	0.987024	0.969732	0.991857	0.973466	0.95746	0.94998	0.93211	0.98698	0.96317	0.95237	0.976461	0.987407	0.940658	0.945544	0.988275	1	0.919529	1	1	0.98653	0.997651	1	0.976412	0.964942	1	0.897167	0.953904	0.943414	0.990232	0.929124	0.96931	1	1	0.991899	1	0.961717	1	1	1	0.888825	0.924117
-90	0.896745	0.940764	0.998531	0.995294	0.954618	0.967044	0.885871	0.999937	0.952612	0.97352	0.997106	0.961248	0.966	0.91073	0.96385	1	0.9975	0.99026	0.975886	1	1	1.02097	0.983807	0.986078	0.989558	0.997297	0.995059	0.955747	1	0.981168	0.990318	0.99634	0.971282	0.93969	0.917605	0.96006	0.924607	0.869233	0.978927	0.980516	0.960974	0.952396	0.979852	0.955085	0.989503	0.96898	0.999555	0.961086	0.978083
-85	0.959189	0.935972	0.973086	0.990862	0.934162	0.914036	0.868895	1	0.932157	0.952051	0.907705	0.975156	0.98997	0.88228	0.99909	0.98381	0.98943	1	0.989272	0.979711	0.969419	1.03287	0.965446	0.969337	1.01292	0.991132	0.937334	0.925678	0.991103	0.973952	0.984012	1	0.885263	0.993025	0.892455	1	0.825558	0.831854	0.986782	0.929195	0.869002	0.921659	0.945012	0.904147	0.999466	0.980025	0.978725	0.987039	1
-80	1	0.932816	0.92807	0.959866	0.911158	0.883912	0.842913	0.97782	0.935249	0.896495	0.927519	1	1	0.82789	0.99775	0.96503	1	0.9133	1	0.959111	0.997568	0.999956	0.961995	0.866245	0.973778	0.947845	0.911709	0.915021	0.951246	0.939566	1	0.972019	0.911317	0.985724	0.873515	0.990495	0.75454	0.778935	0.943716	0.862889	0.786219	0.870991	0.903456	0.855484	0.965152	0.977232	0.940104	1	0.988214
-75	0.992328	0.899434	0.870349	0.912061	0.877043	0.845015	0.8185	0.98588	0.87531	0.898258	0.922387	0.943063	0.919	0.7894	1	0.90882	0.97585	0.89074	0.987522	0.935479	0.93524	0.989928	0.952969	0.825547	0.997252	0.974693	0.890752	0.901551	0.915587	0.899285	0.970955	0.918822	0.87882	1	0.791737	0.935899	0.610113	0.720509	0.85682	0.78118	0.759081	0.794349	0.838813	0.775457	0.973409	0.883115	0.918013	0.99664	0.933683
-70	0.938455	0.873253	0.838097	0.833566	0.824887	0.794885	0.763189	0.974348	0.77598	0.883434	0.917993	0.914432	0.8458	0.72593	0.95812	0.85321	0.94303	0.81498	0.966481	0.899098	0.969526	1	0.956995	0.765758	1.00652	0.953205	0.829312	0.881188	0.859502	0.839683	0.96099	0.846348	0.788605	0.951874	0.720992	0.926605	0.426489	0.597607	0.707625	0.6581	0.686802	0.666862	0.725969	0.748546	0.914815	0.843165	0.82513	0.96339	0.860827
-65	0.81412	0.77098	0.748823	0.690217	0.722407	0.712913	0.672531	0.913133	0.578635	0.759359	0.877745	0.910379		0.61812	0.92895	0.7667	0.88252	0.7138	0.923223	0.843672	0.926194	0.941925	0.898549	0.720063	0.940334	0.895555	0.79268	0.826694	0.76968	0.766258	0.88859	0.766748	0.769842	0.871883	0.649475	0.724938	0.241619	0.438234	0.536973	0.510352	0.565101		0.610956	0.69016	0.831387	0.795345	0.731698	0.892601	0.74668
-60	0.613242	0.620249	0.586628	0.483548	0.565581	0.586289	0.551062	0.82675	0.390822	0.649372	0.801619	0.881565		0.4777	0.85466	0.71537	0.79495	0.58803	0.879925	0.780084		0.9111	0.787054	0.652417	0.886987	0.807371	0.646289	0.753323	0.629744	0.669482	0.810288	0.631414	0.682915	0.742306	0.544322	0.695533	0.166572	0.272622	0.365805	0.31116	0.323483		0.418903	0.644172	0.754511	0.684215	0.618858	0.822293	0.609808
-55	0.385722	0.434756	0.425133	0.294231	0.367799	0.448371	0.366259	0.658172	0.241328	0.518015	0.750393	0.868288		0.3471	0.7681	0.62494	0.69804	0.47935	0.775333	0.681343		0.807769	0.678701	0.505296	0.838077	0.644583	0.558679	0.646	0.468107	0.54256	0.699626	0.474898	0.610332	0.653487	0.42478		0.14546	0.131119	0.219759	0.147954	0.216469		0.246418	0.586602	0.664592	0.629073	0.468592	0.718734	0.465469
-50	0.226204		0.246223	0.164272	0.200369	0.307371	0.266713	0.482082	0.127448	0.409074	0.68377	0.780826		0.2266	0.60328	0.52215	0.59194	0.37168	0.654069	0.554213		0.678976	0.473321	0.438375	0.618842	0.407818	0.413242	0.542044	0.33148	0.425035		0.331202	0.45865		0.347986		0.118441	0.06593	0.124816	0.053022	0.067336		0.125507	0.50837	0.49375	0.5416	0.320549	0.604935	0.318854
-45	0.120886		0.130805		0.103517	0.198241	0.17756	0.307169	0.077881	0.291382	0.610198	0.673692		0.1398	0.44193	0.36589	0.45584	0.288	0.493447	0.3809		0.524329	0.242293	0.236402	0.482983	0.265155	0.264217	0.398273	0.215103	0.307457		0.204156	0.335074		0.19465		0.104696	0.034855	0.073291	0.003147	0.034267		0.060904	0.409906	0.388651	0.445028		0.458749	0.212844
-40	0.068049		0.08228		0.069793	0.138373	0.118882	0.20693	0.055496	0.186538	0.473344	0.597491		0.07785	0.27294	0.25044	0.32413	0.20475	0.327696	0.240718		0.397986		0.224539	0.357358	0.15627	0.19633	0.274964	0.133708	0.209994		0.12437	0.236184		0.099915			0.018848	0.041031	0.002481	0.008021		0.030719	0.346842	0.266728	0.300766		0.315147	0.143152
-35	0.047363		0.054555		0.048009	0.104117	0.094032		0.029899	0.121042	0.372765	0.479626		0.04987	0.16929	0.17295	0.20774	0.14833	0.198015	0.147334		0.287291		0.102208	0.27339	0.094642	0.112891	0.169598	0.079338	0.128191		0.075558	0.161459		0.042763			0.011129	0.025166	-0.00516	0.012324		0.014146	0.2783	0.167658	0.207351		0.204912	0.087899
-30	0.034158		0.047325		0.035874	0.085736	0.072652		0.025797	0.052833	0.276064	0.355163		0.03312	0.08776	0.12202	0.14012	0.06484	0.126867	0.097567				0.069491	0.21136	0.05539	0.10001	0.110611	0.046757	0.07151		0.048458			-0.00307			0.006404	0.015678	-0.01167	-0.03727		0.003678	0.198177	0.102066	0.184515		0.125029	0.052077
-25	0.024147		0.033585		0.028855	0.074346	0.06841		0.010899	0.04517	0.205926			0.01747	0.05252	0.07951	0.09377	0.02859	0.081878	0.062384				0.038774	0.193394	0.019287	0.048879	0.08091	0.025791	0.045078		0.030758						0.001847		-0.01634			-0.00449	0.11611	0.055723	0.135997			0.022017
-20	0.018434		0.033643		0.022321	0.059799	0.053662		0.012117	0.028688	0.141178			0.01251	0.02356	0.05112	0.06332	0.00156	0.045553	0.039934				0.017854	0.124357	0.012776	0.041852	0.059103	0.012226	0.022108		0.021498						-0.00068		-0.01855				0.076761	0.040824	0.106653			0.007072
-15	0.013053		0.021748		0.01337	0.043492	0.03513		-0.00399	0.01415	0.104191			0.00956	0.005		0.03543	-0.0322	0.021641					0.016951	0.094728	0.001908	0.009342	0.041677	0.006586	0.000414		0.015822						-0.00523		-0.02072					0.021523	0.089771			0.001076
[truncated: 15 more columns]

## Sheet: Figure 3e 4d 4i
Pulse No.	CaV2.3 WT													CaV2.3-RK/A														CaV2.3-W/Q															delta-w-helix
1	1	1	1	1	0.999998	1	1	1	1	1	1	1	1	1	1	1	1	1	1	1	1	1	1	1	1	1	1	1	1	1	1	1	1	1	1	1	1	1	1	1	1	1	1	1	1	1	1	1	1
2	0.96147	0.982598	0.915722	0.914689	0.753647	0.743958	0.95316	0.781218	0.699341	0.84874	0.63395	0.817968	0.869748	0.891429	0.95828	0.840307	0.919694	0.899791	1.0026	0.947371	0.833536	0.836031	0.880386	0.921212	0.85151	0.791623	0.796069	1.01297	1.00381	0.823049	0.95886	0.783141	0.944067	0.792515	0.899694	1.02231	1.04097	0.939829	0.88648	0.83769	0.954091	0.855205	0.9138	0.806786	0.832164	0.867378	0.825891	0.924273	0.884058
3	0.873591	0.892343	0.792036	0.778779	0.593061	0.575625	0.880192	0.635178	0.52802	0.752686	0.47656	0.656951	0.70908	0.836476	0.88397	0.786969	0.833169	0.79282	0.962576	0.904208	0.734335	0.747534	0.809766	0.841774	0.760362	0.734485	0.729398	0.915665	0.956678	0.742409	0.920562	0.719599	0.861465	0.705157	0.845672	0.99513	1.03384	0.864901	0.84779	0.780667	0.897214	0.803685	0.851555	0.79423	0.797557	0.822281	0.782685	0.867851	0.837987
4	0.785386	0.796153	0.677216	0.656391	0.497215	0.453327	0.771049	0.521381	0.406396	0.658917	0.390836	0.550755	0.608189	0.78144	0.824054	0.716328	0.766414	0.712815	0.89406	0.835488	0.651442	0.675234	0.725073	0.781673	0.68238	0.641589	0.636242	0.86728	0.92469	0.665322	0.872511	0.62419	0.808636	0.652006	0.808104	0.95747	0.948805	0.777386	0.78171	0.754021	0.821604	0.729614	0.800852	0.703402	0.725894	0.703713	0.69088	0.815924	0.785428
5	0.712811	0.765595	0.619836	0.620669	0.435358	0.389905	0.726908	0.455623	0.341848	0.621126	0.339077	0.485648	0.55848	0.740523	0.801039	0.70973	0.743773	0.65768	0.876385	0.792079	0.613316	0.645262	0.692286	0.765439	0.662784	0.546359	0.604487	0.863361	0.900246	0.636259	0.827093	0.583691	0.79432	0.624823	0.776022	0.911743	0.932559	0.754936	0.74613	0.690969	0.808867	0.690574	0.761426	0.687198	0.68915	0.671466	0.647024	0.775772	0.726986
6	0.619577	0.685931	0.551314	0.543937	0.392595	0.338632	0.640726	0.401431	0.307002	0.56981	0.300901	0.449739	0.483602	0.713341	0.774526	0.725556	0.728802	0.593128	0.847667	0.757889	0.597189	0.613495	0.722911	0.730663	0.651301	0.560926	0.586153	0.811347	0.880691	0.639051	0.819224	0.614978	0.770376	0.600271	0.759116	0.887356	0.937262	0.761604	0.791599	0.68454	0.807098	0.71445	0.780739	0.709459	0.713639	0.742987	0.701681	0.796243	0.776942
7	0.569451	0.646092	0.508179	0.529374	0.347555	0.308265	0.591412	0.366251	0.274583	0.536835	0.285021	0.403162	0.45731	0.721224	0.740172	0.644856	0.711297	0.582823	0.810695	0.748083	0.578668	0.589368	0.651742	0.712481	0.622097	0.501417	0.553344	0.805009	0.872823	0.612476	0.782781	0.55506	0.752323	0.579011	0.729851	0.865756	0.888062	0.727829	0.7577	0.677446	0.780936	0.675983	0.760073	0.683635	0.697424	0.676991	0.623263	0.746147	0.736528
8	0.539676	0.606267	0.476083	0.488264	0.330015	0.283309	0.570214	0.346452	0.248365	0.494011	0.265129	0.385868	0.426727	0.682038	0.731923	0.676001	0.666783	0.555139	0.838245	0.721106	0.528299	0.550713	0.648512	0.685208	0.592347	0.49227	0.521345	0.758463	0.84804	0.573643	0.79457	0.534838	0.744658	0.559392	0.712953	0.849027	0.876697	0.733984	0.72297	0.692001	0.757394	0.630582	0.71646	0.645525	0.620545	0.611436	0.596253	0.707992	0.687402
9	0.455758	0.55148	0.434776	0.437665	0.300232	0.254292	0.515295	0.31192	0.218342	0.445567	0.241485	0.353037	0.381256	0.656586	0.680596	0.586903	0.655559	0.495358	0.790231	0.692842	0.500382	0.515231	0.620397	0.651666	0.555218	0.468971	0.494427	0.721884	0.815633	0.542873	0.711931	0.510753	0.684544	0.52487	0.698775	0.795604	0.813709	0.678035	0.702631	0.647269	0.72726	0.60131	0.673646	0.602598	0.60033	0.603816	0.585023	0.666966	0.666545
10	0.498811	0.571919	0.445699	0.446641	0.301909	0.270145	0.527947	0.322675	0.224574	0.486848	0.240245	0.36169	0.39591	0.685042	0.737049	0.654361	0.687075	0.558502	0.840355	0.723113	0.518361	0.543575	0.643639	0.680966	0.593011	0.482371	0.504893	0.822814	0.893055	0.596482	0.744633	0.533796	0.763218	0.575832	0.729896	0.895943	0.91699	0.731025	0.70122	0.68474	0.752923	0.631245	0.700849	0.626912	0.658838	0.628606	0.582215	0.693928	0.708147
11	0.45773	0.543365	0.410111	0.426921	0.293265	0.255977	0.510853	0.298759	0.20543	0.47916	0.225697	0.340527	0.367967	0.660492	0.689558	0.617772	0.647643	0.527123	0.826938	0.690835	0.499524	0.51999	0.612842	0.653607	0.573225	0.481655	0.483246	0.749076	0.865469	0.560005	0.733054	0.521468	0.714379	0.549091	0.697746	0.842744	0.85443	0.664225	0.691349	0.651033	0.728273	0.613368	0.673399	0.594859	0.632486	0.611579	0.570556	0.653859	0.682216
12	0.443548	0.521348	0.405715	0.416077	0.273202	0.234563	0.501706	0.286917	0.203327	0.435934	0.212405	0.344162	0.368299	0.651479	0.70996	0.609974	0.656327	0.535642	0.761965	0.702307	0.492296	0.51114	0.598971	0.667669	0.565396	0.488732	0.474305	0.750866	0.863018	0.564696	0.75343	0.507185	0.724641	0.545365	0.688639	0.841368	0.843992	0.621849	0.66593	0.669119	0.706082	0.585633	0.68826	0.591567	0.58686	0.592764	0.583944	0.63863	0.684687
13	0.42705	0.498797	0.388222	0.399349	0.267197	0.226129	0.446432	0.282591	0.195745	0.444239	0.205223	0.332344	0.359346	0.648775	0.707617	0.618602	0.667881	0.534521	0.794678	0.703954	0.491618	0.510806	0.59355	0.663931	0.572252	0.457227	0.504893	0.758753	0.877305	0.559365	0.747266	0.523718	0.715266	0.532763	0.691029	0.841368	0.903417	0.671643	0.72156	0.656628	0.717981	0.61162	0.684498	0.615781	0.63127	0.612478	0.567527	0.650406	0.66349
[truncated: 51 more columns]

## Sheet: Figure 3f 4e 4j
Pulse interval (ms)	CaV2.3 WT						CaV2.3-RK/A							delta-w-helix						CaV2.3-W/Q						delta-pre-w-helix							delta-pre-w-helix/w-helix						CaV2.3-PreR/Q								CaV2.3-PreW/Q
4	0.21363	0.477419	0.274832	0.150912	0.227332	0.140669	0.142241	0.282707	0.212834	0.286545	0.426754	0.303735	0.4502	0.578102	0.4245	0.062758	0.706211	0.522061	0.189611	0.843043	0.902256	1.02116	0.386469	0.334673	0.415829	0.170813	0.423524	0.17824		0.157168	0.224256		0.358361	0.155938	0.288725	0.646786	0.265519	0.346883	0.231954	0.046327	0.153906	0.211059	0.767974	0.122582	0.486792	0.433386	0.166258	0.110979	-0.07413
8	0.188359	0.349293	0.263095	0.153509	0.184136	0.186867	0.169599	0.230128	0.254013	0.151107	0.355291	0.285813	0.367355	0.499471	0.40156	0.102566	0.602859	0.45572	0.250871	0.741099	0.754489	0.879135	0.368173	0.333688	0.510664	0.119379	0.31539	0.18817		0.168555	0.171558		0.414222	0.226073	0.369919	0.519633	0.389439	0.423855	0.30193	0.194312	0.139377	0.216969	0.622702	0.122667	0.541742	0.41033	0.171257	0.12124	0.056963
16	0.189288	0.321512	0.253088	0.150884	0.185947	0.208061	0.252208	0.236545	0.291233	0.114131	0.344697	0.329354	0.32805	0.492118	0.458923	0.178116	0.591962	0.466194	0.333267	0.765052	0.678637	0.834081	0.40743	0.385398	0.624257	0.180805	0.297932	0.20244	0.369626	0.158649	0.1586	0.489992	0.533471	0.356897	0.545057	0.513477	0.529619	0.523524	0.276221	0.136491	0.19495	0.276466	0.55464	0.12732	0.524883	0.424468	0.200444	0.150175	0.114299
32	0.199241	0.301735	0.246279	0.179884	0.232249	0.182054	0.350526	0.287155	0.400628	0.174026	0.496812	0.409813	0.316049	0.571854	0.585121	0.347858	0.690524	0.57033	0.488751	0.780358	0.732385	0.830945	0.564161	0.542024	0.731433	0.268002	0.303247	0.24969	0.412963	0.229311	0.177436	0.436533	0.677808	0.564008	0.754423	0.605163	0.713306	0.66572	0.431026	0.243054	0.337896	0.40809	0.550061	0.204442	0.582405	0.449232	0.286046	0.214784	0.040808
64	0.240355	0.358028	0.306297	0.202419	0.340131	0.273573	0.535705	0.425021	0.565475	0.311332	0.698097	0.565905	0.431324	0.716524	0.762847	0.541596	0.7709	0.679703	0.655274	0.843206	0.849084	0.893432	0.747184	0.707911	0.838074	0.330788	0.449028	0.40411	0.505537	0.303167	0.263832	0.454334	0.847284	0.75188	0.937198	0.740283	0.843723	0.795992	0.645055	0.484314	0.554814	0.626461	0.666734	0.336956	0.63783	0.573035	0.48881	0.380718	0.142704
128	0.375232	0.457058	0.400398	0.342275	0.52676	0.399685	0.704019	0.59349	0.748339	0.535153	0.868052	0.770561	0.577758	0.870566	0.876657	0.733536	0.87366	0.812968	0.833126	0.913483	0.960606	0.949867	0.866303	0.85138	0.923408	0.651779	0.680973	0.63292	0.711949	0.530152	0.439035	0.656467	1.02211	0.872148	1.0606	0.83996	0.929613	0.90337	0.79996	0.723012	0.767088	0.835487	0.780068	0.564108	0.789323	0.705681	0.789242	0.619846	0.427991
256	0.553082	0.611533	0.594569	0.550961	0.721975	0.558982	0.846837	0.779535	0.873894	0.764797	0.791535	0.922549	0.863692	0.945929	0.927984	0.803079	0.935027	0.91953	0.930229	0.969145	1.0069	0.956325	0.889941	0.926788	0.930853	0.874193	0.856564	0.8344	0.831947	0.755164	0.677989	0.811129	1.01339	0.880356	1.1171	0.887813	0.954351	0.956695	0.975712	0.883076	0.905578	0.918907	0.907899	0.763751	0.956923	0.792347	1.0133	0.807217	0.571789
512	0.780592	0.791978	0.781686	0.779284	0.866147	0.74696	0.911694	0.900153	0.943728	0.915974	0.884203	0.997556	1.01993	0.99106	1.02646	0.911228	0.990408	0.958579	0.962313	1.00101	1.04902	0.987678	0.928846	0.960529	0.9369	1.04477	0.949095	0.96728	0.923897	0.905753	0.878791	0.99948	1.10109	0.915487	1.15125	0.889203	0.952767	0.980459	0.846716	0.975738	0.958814	0.985178	0.966707	0.885296	1.02786	0.8878	1.1346	0.923301	0.803302
1024	0.933059	0.909295	0.908039	0.922423	0.952246	0.971727	0.953732	0.942802	0.979081	0.992839	0.996285	1.00398	1.05911	1.0125	1.02036	0.982266	1.02075	0.991363	0.975328	1.00743	0.985011	0.99119	0.970089	0.956068	0.947697	1.00172	0.968157	0.988	0.967058	0.973108	0.962902	0.979273	1.0653	0.970319	1.01131	0.983743	0.983574	0.999586	1.0286	0.907954	0.99481	0.996532	1.02298	0.94554	1.01387	0.916789	0.990569	0.959042	0.913714
2048	1	1	1	1	1	1	1	1	1	1	1	1	1	1	1	1	1	1	1	1	1	1	1	1	1	1	1	1	1	1	1	1	1	1	1	1	1	1	1	1	1	1	1	1	1	1	1	1	1
[truncated: 4 more columns]
