# Supplementary material for: Molecular insights into the gating mechanisms of voltage-gated calcium channel CaV2.3
Source: Nat Commun. 2023 Jan 31;14:516. doi: 10.1038/s41467-023-36260-2 (PMC9889812; doi:10.1038/s41467-023-36260-2)
Supplement: Supplementary file 4 — Source Data [file 41467_2023_36260_MOESM4_ESM.zip › Source Data Files/Source_Data_4-OSI_Figure_5.xlsx]

## Sheet: Figure 5d
WT	R378E	CaV2.3-NQ	R371E	R590E	R378Q	R371Q	R590Q
0.22367	0.42243	0.34632	0.15688	0.46204	0.11544	0.22927	0.19126
0.18222	0.27796	0.43028	0.040473	0.35191	0.097763	0.24517	0.23872
0.10266	0.30593	0.33575	0.11577	0.32995	0.12457	0.24143	0.17002
0.205	0.19255	0.3626	0.081041	0.16589	0.08246	0.079864	0.38159
0.22558	0.13483	0.23463	0.086282	0.38264	0.052868	0.084943	0.35966
0.17819	0.15459	0.44527	0.079036	0.38862	0.10102	0.17262	0.33924
		0.35165			0.086706	0.12775	0.36029
		0.15658			0.115	0.18806	0.2745
		0.31501			0.19737	0.19592	0.21178
		0.17023					0.21856
