# Supplementary material for: Molecular insights into the gating mechanisms of voltage-gated calcium channel CaV2.3
Source: Nat Commun. 2023 Jan 31;14:516. doi: 10.1038/s41467-023-36260-2 (PMC9889812; doi:10.1038/s41467-023-36260-2)
Supplement: Supplementary file 4 — Source Data [file 41467_2023_36260_MOESM4_ESM.zip › Source Data Files/Source_Data_5-Supplementary_Information.xlsx]

## Sheet: Supplementary Figure 5d
Voltage (mV)	CaV2.3 WT										VSDII-4Q
-15	0.40701	0.46945	0.31838	0.54543	0.53658	0.29859	0.36879	0.39191	0.32618	0.42792	0.3741	0.40833	0.30608	0.30914	0.30815	0.27347	0.38281
-10	0.31061	0.44621	0.25552	0.57617	0.53779	0.23225	0.33489	0.31762	0.27731	0.37906	0.44287	0.16867	0.26286	0.25183	0.25715	0.24655	0.27482
-5	0.26245	0.3808	0.21812	0.45633	0.46597	0.20295	0.27597	0.25863	0.24054	0.31653	0.37647	0.28897	0.18833	0.22721	0.23916	0.20085	0.22626
0	0.23189	0.29433	0.16228	0.33328	0.36414	0.19633	0.21438	0.2055	0.18395	0.25809	0.31959	0.26466	0.16184	0.21593	0.22808	0.16467	0.18576
5	0.23151	0.24774	0.14507	0.25094	0.29858	0.17849	0.18267	0.16078	0.1532	0.22384	0.25656	0.23743	0.15122	0.19931	0.20368	0.1487	0.15135
10	0.22367	0.18222	0.10266	0.205	0.22558	0.17819	0.15756	0.14282	0.13416	0.18522	0.20582	0.23256	0.151	0.19588	0.18448	0.12739	0.13637
15	0.22034	0.13764	0.070182	0.18906	0.20857	0.15701	0.13298	0.12868	0.13288	0.14572	0.17928	0.18415	0.14584	0.1861	0.18452	0.1231	0.13312

## Sheet: Supplementary Figure 5e
Pulse No.	CaV2.3 WT													VSDII-4Q								CaV2.3-4G
1	1	1	1	1	0.999998	1	1	1	1	1	1	1	1	1	1	1	1	1	1	1	1	1	1	1	1	1	1	1
2	0.96147	0.982598	0.915722	0.914689	0.753647	0.743958	0.95316	0.781218	0.699341	0.84874	0.63395	0.817968	0.869748	0.714746	0.523943	0.606063	0.72155	0.645624	0.659811	0.785226	0.74314	0.790453	0.768646	0.821185	0.928595	0.814734	0.799177	0.758373
3	0.873591	0.892343	0.792036	0.778779	0.593061	0.575625	0.880192	0.635178	0.52802	0.752686	0.47656	0.656951	0.70908	0.575415	0.340759	0.447109	0.679643	0.525015	0.530525	0.629661	0.593525	0.649919	0.670416	0.724238	0.867047	0.694843	0.653501	0.615668
4	0.785386	0.796153	0.677216	0.656391	0.497215	0.453327	0.771049	0.521381	0.406396	0.658917	0.390836	0.550755	0.608189	0.462212	0.253827	0.320378	0.585339	0.41827	0.447421	0.530391	0.519903	0.572608	0.564702	0.618239	0.702564	0.587483	0.52493	0.539533
5	0.712811	0.765595	0.619836	0.620669	0.435358	0.389905	0.726908	0.455623	0.341848	0.621126	0.339077	0.485648	0.55848	0.395427	0.199296	0.267952	0.560523	0.396667	0.38578	0.494506	0.4848	0.515082	0.522095	0.587177	0.652888	0.530387	0.451364	0.496419
6	0.619577	0.685931	0.551314	0.543937	0.392595	0.338632	0.640726	0.401431	0.307002	0.56981	0.300901	0.449739	0.483602	0.365245	0.186971	0.253307	0.526312	0.362975	0.36602	0.481572	0.449711	0.46515	0.490255	0.553014	0.524477	0.488154	0.399872	0.458028
7	0.569451	0.646092	0.508179	0.529374	0.347555	0.308265	0.591412	0.366251	0.274583	0.536835	0.285021	0.403162	0.45731	0.345709	0.1571	0.216166	0.506619	0.317457	0.319358	0.477374	0.432611	0.445037	0.460136	0.511158	0.513282	0.457779	0.365662	0.435486
8	0.539676	0.606267	0.476083	0.488264	0.330015	0.283309	0.570214	0.346452	0.248365	0.494011	0.265129	0.385868	0.426727	0.312212	0.144613	0.212558	0.496704	0.28968	0.333879	0.435121	0.395636	0.421291	0.453686	0.512533	0.505582	0.438614	0.327588	0.408757
9	0.455758	0.55148	0.434776	0.437665	0.300232	0.254292	0.515295	0.31192	0.218342	0.445567	0.241485	0.353037	0.381256	0.295638	0.130072	0.173504	0.493444	0.277335	0.290552	0.465175	0.37855	0.379289	0.396593	0.479452	0.398161	0.407217	0.294439	0.398798
10	0.498811	0.571919	0.445699	0.446641	0.301909	0.270145	0.527947	0.322675	0.224574	0.486848	0.240245	0.36169	0.39591	0.289715	0.127856	0.197699	0.467615	0.294566	0.311265	0.410338	0.375106	0.393912	0.426436	0.510982	0.4468	0.41703	0.293498	0.393815
11	0.45773	0.543365	0.410111	0.426921	0.293265	0.255977	0.510853	0.298759	0.20543	0.47916	0.225697	0.340527	0.367967	0.276102	0.120905	0.158645	0.468629	0.257016	0.297932	0.390302	0.355716	0.379863	0.406786	0.457164	0.4419	0.389137	0.27892	0.380056
12	0.443548	0.521348	0.405715	0.416077	0.273202	0.234563	0.501706	0.286917	0.203327	0.435934	0.212405	0.344162	0.368299	0.273917	0.110947	0.147821	0.493965	0.290449	0.281506	0.395224	0.349339	0.372697	0.428594	0.450481	0.427552	0.383451	0.282189	0.376776
13	0.42705	0.498797	0.388222	0.399349	0.267197	0.226129	0.446432	0.282591	0.195745	0.444239	0.205223	0.332344	0.359346	0.270955	0.111738	0.158645	0.444854	0.249557	0.272224	0.390128	0.351958	0.334275	0.385712	0.451402	0.407961	0.363276	0.260406	0.367086

## Sheet: Supplementary Figure 8c
Voltage (mV)	CaV2.3 WT										R378E										CaV2.3-NQ										R371E							R590E						R378Q
-15	0.40701	0.46945	0.31838	0.54543	0.53658	0.29859	0.36879	0.39191	0.32618	0.42792	0.55727	0.22965	0.35326	0.38925	0.3923	0.55651	0.43837	0.34515	0.28958	0.42872	0.71881	0.7139	0.39815	0.50006	0.57076	0.49513	0.72914	0.4872	0.68425	0.46779	0.3668	0.27606	0.24245	0.24495	0.25782	0.2561	0.13844	0.67859	0.45598	0.52969	0.31509	0.3688	0.60046	0.35772	0.34344	0.30557	0.26538	0.16297	0.28821
-10	0.31061	0.44621	0.25552	0.57617	0.53779	0.23225	0.33489	0.31762	0.27731	0.37906	0.48466	0.34219	0.39881	0.21035	0.35012	0.46143	0.43672	0.27307	0.20974	0.34774	0.67616	0.62007	0.35075	0.43232	0.46227	0.53114	0.66811	0.34799	0.5408	0.43994	0.34823	0.16545	0.24113	0.21682	0.29223	0.22468	0.21517	0.65743	0.49062	0.45811	0.22467	0.43465	0.53381	0.30273	0.22261	0.26557	0.2323	0.15476	0.21098
-5	0.26245	0.3808	0.21812	0.45633	0.46597	0.20295	0.27597	0.25863	0.24054	0.31653	0.42934	0.3969	0.3561	0.25018	0.27189	0.37413	0.32692	0.23503	0.1593	0.29684	0.56662	0.5628	0.32135	0.38901	0.36671	0.65373	0.64559	0.23272	0.49739	0.30408	0.23746	0.18363	0.21075	0.21939	0.19051	0.15852	0.2257	0.60422	0.46425	0.43809	0.1938	0.46397	0.46402	0.24721	0.11841	0.20849	0.15712	0.10835	0.12781
0	0.23189	0.29433	0.16228	0.33328	0.36414	0.19633	0.21438	0.2055	0.18395	0.25809	0.35524	0.37215	0.34838	0.21418	0.2151	0.28974	0.25699	0.1808	0.14092	0.25616	0.45782	0.48125	0.31675	0.36728	0.28321	0.60544	0.49202	0.17826	0.46678	0.23134	0.21275	0.060424	0.1546	0.17116	0.13411	0.11185	0.17129	0.53609	0.41878	0.38757	0.16649	0.41178	0.42626	0.16674	0.1044	0.1906	0.11171	0.085578	0.11415
5	0.23151	0.24774	0.14507	0.25094	0.29858	0.17849	0.18267	0.16078	0.1532	0.22384	0.32208	0.35051	0.27665	0.16637	0.17693	0.23952	0.18985	0.1413	0.1347	0.22866	0.39205	0.43992	0.32246	0.37106	0.2505	0.52516	0.40941	0.1619	0.33311	0.18941	0.19654	0.057595	0.12246	0.12298	0.11352	0.092161	0.13312	0.50457	0.3761	0.34462	0.16356	0.37192	0.4013	0.12014	0.10062	0.13882	0.096002	0.068572	0.10692
10	0.22367	0.18222	0.10266	0.205	0.22558	0.17819	0.15756	0.14282	0.13416	0.18522	0.27796	0.30593	0.19255	0.13483	0.15459	0.21654	0.15533	0.11149	0.12855	0.1923	0.34632	0.43028	0.33575	0.3626	0.23463	0.44527	0.35165	0.15658	0.31501	0.17023	0.15688	0.040473	0.11577		0.081041	0.086282	0.079036	0.46204	0.35191	0.32995	0.16589	0.38264	0.38862	0.11544	0.097763	0.12457	0.08246	0.052868	0.10102
15	0.22034	0.13764	0.070182	0.18906	0.20857	0.15701	0.13298	0.12868	0.13288	0.14572	0.23587	0.2422	0.16584	0.035595	0.13683	0.18118	0.12883	0.060439	0.12852	0.14479	0.30876	0.40124	0.29092	0.33692		0.39859	0.3246	0.16275	0.29848	0.16546	0.14616	0.026667	0.10927		0.061957	0.078904	0.078013	0.44269	0.31488	0.33401	0.16687	0.34378	0.3699	0.11127	0.094124	0.11973	0.065905	0.030944	0.10296
[truncated: 22 more columns]

## Sheet: Supplementary Figure 8d
CaV2.3 WT	R371E	R371Q	R378E	R378Q	CaV2.3-NQ	R590E	R590Q
45.76	26.48	35.16	37.88	39.44	44.54	38.6	53.67
45.88	26.72	37.87	47.46	25.52	46.31	31.08	66.27
33.59	23.79	29.73	33.89	31.56	73.35	100.27	60.68
51.61	20.68	27.91	28.49	27.3	71.64	84.75	74.34
49.02	23.13	29	30.42	31.1	82.18	57.8	55.12
50.08	19.72	28.25	23.25	47.48	44.55	49.97	47.73
30.41		39.58	48.22	30.82		78.91	49.06
32.8			32.27	26.35		78.26	89.67
			33.83			57.63	96.98
			38.02			42.21
			36.05			61.76
			37.83
			18.86
			51.18
			69.85
			42.55
			36.24
